# Supplementary material for: Implementing Personalized Cancer Medicine: Insights from a Qualitative Interview Study
Source: J Pers Med. 2025 Apr 9;15(4):150. doi: 10.3390/jpm15040150 (PMC12029028; doi:10.3390/jpm15040150)
Supplement: Supplementary file 1 [file jpm-15-00150-s001.zip]

Archive with 3 entries (3 files):
- File S1. COREQ Guidelines - Masucci et al.pdf
- File S2. Interview Guide - Masucci et al.pdf
- File S3. Themes, Categories and Sub-Categories.pdf
